# Supplementary material for: Changes in Perceived Stress and Lifestyle Behaviors in Response to the COVID-19 Pandemic in The Netherlands: An Online Longitudinal Survey Study
Source: Int J Environ Res Public Health. 2022 Apr 5;19(7):4375. doi: 10.3390/ijerph19074375 (PMC8998601; doi:10.3390/ijerph19074375)
Supplement: Supplementary file 1 [file ijerph-19-04375-s001.zip]

Archive with 1 entries (1 files):
- Online_supplemental_figuretables.pdf
